# Supplementary material for: Cyclopaldic Acid, the Main Phytotoxic Metabolite of Diplodia cupressi, Induces Programmed Cell Death and Autophagy in Arabidopsis thaliana
Source: Toxins (Basel). 2022 Jul 11;14(7):474. doi: 10.3390/toxins14070474 (PMC9325063; doi:10.3390/toxins14070474)
Supplement: Supplementary file 1 [file toxins-14-00474-s001.zip]

Archive with 1 entries (1 files):
- toxins-1783997-supplementary.pdf
